# Supplementary material for: Temperature-Dependent Circularly Polarized Luminescence of a Cholesteric Copolymer Doped with a Europium Complex
Source: Polymers (Basel). 2023 Mar 8;15(6):1344. doi: 10.3390/polym15061344 (PMC10056765; doi:10.3390/polym15061344)
Supplement: Supplementary file 1 [file polymers-15-01344-s001.zip]

Archive with 1 entries (1 files):
- polymers-2245739-supplementary.pdf
